# Supplementary material for: Large-Scale Functional Analysis of CRP-Mediated Feed-Forward Loops
Source: Int J Mol Sci. 2018 Aug 9;19(8):2335. doi: 10.3390/ijms19082335 (PMC6121374; doi:10.3390/ijms19082335)
Supplement: Supplementary file 1 [file ijms-19-02335-s001.zip]

Archive with 3 entries (2 files):
- ijms-319730 si/
- ijms-319730 si/Supplementary Materials File S1.xlsx
- ijms-319730 si/Supplementary Materials File S2.xlsx
